# Supplementary material for: Cancer Stem Cells: Emergent Nature of Tumor Emergency
Source: Front Genet. 2018 Nov 16;9:544. doi: 10.3389/fgene.2018.00544 (PMC6250818; doi:10.3389/fgene.2018.00544)
Supplement: Supplementary file 1 [file Table_1.XLS]

## Sheet: Table S1
Additonal Table 1. The list of genes investigated
Gene	GenBank accession number	RNAseq		Real-Time qPCR expression in TAMRA+ cells relative TAMRA– cells
		TAMRA– cells	TAMRA+ cells
A3galt2	NM_001009819	0	22
Abca1	NM_013454	19	350	2.88
Abca13	NM_178259	1	15	3.23
Abca9	NM_147220	2	14	3
Acpp	NM_207668	6	40	2.06
Adamts2	NM_175643	0	9	2.4
Adrb3	NM_013462	2	60	1.6
Alas2	NM_009653	2	20
Aldh1a1	NM_013467	0	12	2.75
Aldh1l1	NM_027406	10	138	4.07
Alox15	NM_009660	2	215
Amac1	NM_019871	0	5
Amy1	NM_001110505	3	52
Ankrd22	NM_024204	1	32
Ap1m2	NM_001110300	0	2
Apoc1	NM_001110009	2	14	1.64
Arg2	NM_009705	20	234
Asb4	NM_023048	0	7	7.35
Atp6v0d2	NM_175406	5	131
Blnk	NM_008528	2	18
Bmper	NM_028472	1	8	3.17
Cacna1d	NM_028981	8	28
Catsperg2	NM_029714	17	239
Ccdc8	NM_001101535	0	9
Ccr3	NM_009914	0	3
Cd200	NM_010818	0	9
Cd55	NM_010016	4	14
Cd5l	NM_009690	3	364	2.18
Chrm1	NM_007698	2	10	1.73
Cldn1	NM_016674	3	181	2.55
Clec11a	NM_009131	1	4
Cobl	NM_172496	3	29	3.24
Col3a1	NM_009930	13	143	1.6
Col6a2	NM_146007	8	33	2.1
Comp	NM_016685	1	38	2.09
Cp	NM_007752	0	15	3.48
Cplx1	NM_007756	1	11
Crabp2	NM_007759	6	39
Cyp26a1	NM_007811	1	11	4.95
Cyp2d26	NM_029562	0	11	5.33
Cyp7a1	NM_007824	0	3	2.85
Ddx3y	NM_012008	0	175
Dnaja4	NM_021422	1	8	2.88
Dock10	NM_175291	0	10	1.83
Dsc2	NM_013505	0	6	2.71
Dusp13	NM_013849	0	7
Dusp23	NM_026725	3	8	2.45
Eef1a2	NM_007906	1	3	1.81
Eif2s3y	NM_012011	0	68	1.11
Fam107a	NM_183187	5	13
Fblim1	NM_001163256	5	150	1.3
Fcna	NM_007995	0	116	2.79
Fgfr1	NM_010206	6	145
Fmnl2	NM_172409	26	406
Gas6	NM_019521	3	21	2.61
Gata6	NM_010258	0	11	2.87
Gdf6	NM_013526	0	3
Ggt7	NM_144786	1	21
Gng11	NM_025331	1	18
Gpha2	NM_130453	3	107	1.92
Gpr128	NM_172825	0	15
Gpr97	NM_173036	5	90
Grb10	NM_010345	2	17	2.56
Gstm3	NM_010359	1	4	2.98
Gtf2a1l	NM_023630	0	12	1.54
Gtpbp10	NM_153116	6	28
Hepacam	NM_175189	0	6	1.71
Hpn	NM_001276269	1	12
Ifi27l2b	NM_145449	0	6	1.48
Igf1	NM_010512	0	10	8.05
Igf2	NM_010514	0	21	5.41
Iglon5	NM_001164518	0	5
Igsf3	NM_207205	0	5	1.86
Il10	NM_010548	0	5
Il17rb	NM_019583	0	2
Inca1	NM_001252484	7	79	2.71
Inhbe	NM_008382	4	20
Itga9	NM_133721	2	24	2.22
Itln1	NM_010584	0	19	2.36
Itm2a	NM_008409	0	6
Jsrp1	NM_028001	1	5
Kcnq2	NM_010611	0	3
Lass4/Cers4	NM_026058	0	6
Lhx4	NM_010712	0	15	1.51
Lpcat2b	NM_027599	0	11
Ltbp1	NM_019919	1	13	3.64
Lyve1	NM_053247	0	23	1.92
Maged2	NM_030700	0	2
Marco	NM_010766	3	35
Mmp2	NM_008610	0	9	2.68
Mreg	NM_001005423	10	287	1.35
Mst1	NM_008243	1	23
Mycbpap	NM_170671	0	19
Myo1b	NM_001161817	0	8	2.84
Nfatc2	NM_010899	18	267	4.45
Nppa	NM_008725	0	10
Nrcam	NM_176930	13	61	2.63
Nt5e	NM_011851	3	117	1.84
Nts	NM_024435	0	10
Oit3	NM_010959	1	32	3.24
Pde4d	NM_011056	6	131	2.26
Pde7b	NM_013875	7	74	3.25
Pdk4	NM_013743	123	556	1.98
Pdlim3	NM_016798	0	4
Pdlim4	NM_019417	3	22	2.01
Pdzd3	NM_133226	0	24	3.23
Per2	NM_011066	40	334	1.55
Perp	NM_022032	0	2
Pf4	NM_019932	11	409	1.72
Pik3ip1	NM_178149	15	116	6.99
Pon1	NM_011134	0	3
Ppap2b	NM_080555	3	23	4.07
Ppfia4	NM_001144855	11	96
Prg4	NM_021400	69	550	1.94
Prok2	NM_015768	2	91
Psd2	NM_028707	2	11
Pvrl1	NM_021424	5	16	1.82
Pydc4	NM_001177350	0	5
Pyroxd2	NM_029011	7	137
Rab15	NM_134050	0	99
Rab37	NM_021411	3	78	2.19
Rasgrp3	NM_001166493	1	6	3.2
Rbp7	NM_022020	0	12	5.52
Riiad1	NM_025506	1	15
Rragd	NM_027491	4	70	3.28
Rrh	NM_009102	0	20	7.04
S100a14	NM_025393	2	12	1.87
Sash1	NM_175155	33	104	2.23
Sec14l4	NM_146013	0	5
Sec31b	NM_001033343	1	13
Sel1l3	NM_172710	0	3
Selp	NM_011347	7	173	3
Serpinb1a	NM_025429	2	53
Serpinb2	NM_001174170	12	204
Slc2a4	NM_009204	0	5	2.23
Slc40a1	NM_016917	12	174
Slc43a3	NM_021398	5	89	2.22
Slc44a3	NM_145394	4	49
Slco4a1	NM_148933	0	28
Srms	NM_011481	1	19
Srpk3	NM_019684	0	9	1.79
Tal1	NM_011527	0	9	2.45
Tbata	NM_001017419	1	37	2.74
Tcf7l2	NM_001142922	12	45	3.62
Tdo2	NM_019911	0	10
Thpo	NM_001173505	0	16	2.49
Timp3	NM_011595	5	24
Tmem59l	NM_182991	0	9
Tmem82	NM_145987	375	571
Tnfrsf13c	NM_028075	1	26	2.43
Tnn	NM_177839	1	16
Tnxb	NM_031176	4	28	1.91
Trim40	NM_001033235	0	2	2.61
Trpv4	NM_022017	5	34	7.26
Ttll2	NM_001098267	0	23	1.42
Tubb1	NM_001080971	0	6	1.3
Upk1b	NM_178924	0	27	2.94
Upk3b	NM_175309	0	8
Uty	NM_009484	0	17	5.34
Vpreb3	NM_009514	0	15	1.75
Vsig4	NM_177789	0	13	3.57
Vsig8	NM_177723	0	16
Wnk2	NM_001290311	0	21	1.89
Wnt5a	NM_001256224	0	11	3.39
Xlr3a	NM_001110784	0	8
Zfp39	NM_011758	1	10	2.54
Zfr2	NM_001034895	2	41	2.34
